# Supplementary material for: Novel Modification of a Confirmatory SMA Sequencing Assay that Can Be Used to Determine SMN2 Copy Number
Source: Int J Neonatal Screen. 2021 Jul 21;7(3):47. doi: 10.3390/ijns7030047 (PMC8395917; doi:10.3390/ijns7030047)
Supplement: Supplementary file 1 [file IJNS-07-00047-s001.zip]

Archive with 1 entries (1 files):
- IJNS-1223296-supplementary.pdf
